# Supplementary material for: Durable Superhydrophobic Composite Coating Based on Hydrangea-like SiO2 Nanoparticles with Excellent Performance in Anticorrosion, Drag Reduction, and Antifouling
Source: Materials (Basel). 2025 Jul 23;18(15):3443. doi: 10.3390/ma18153443 (PMC12347627; doi:10.3390/ma18153443)
Supplement: Supplementary file 1 [file materials-18-03443-s001.zip]

Archive with 1 entries (1 files):
- materials-3727094-supplementary.pdf
